# Supplementary material for: The Role of Airborne Particles in the Epidemiology of Clade 2.3.4.4b H5N1 High Pathogenicity Avian Influenza Virus in Commercial Poultry Production Units
Source: Viruses. 2023 Apr 19;15(4):1002. doi: 10.3390/v15041002 (PMC10142477; doi:10.3390/v15041002)
Supplement: Supplementary file 1 [file viruses-15-01002-s001.zip]

Archive with 1 entries (1 files):
- viruses-2327765-supplementary.pdf
